# Supplementary material for: Hands-On Versus Hands-Off Treatment of Hip-Related Nonspecific Musculoskeletal Diseases: A Systematic Review
Source: J Funct Morphol Kinesiol. 2024 Dec 7;9(4):262. doi: 10.3390/jfmk9040262 (PMC11678836; doi:10.3390/jfmk9040262)
Supplement: Supplementary file 1 [file jfmk-09-00262-s001.zip › File S1.xlsx]

## Sheet: Foglio1
UNIQUE ID	Title	Type of study	Authors	Year	Journal	Total number of patients (divided for sex and age)	Type of muscoloskeletal pathology + time of onset	Experimental group intervention description	Control group 1 intervention description	Control group 2 intervention description	Control group 3 intervention description	Primary outcome	Secondary outcomes (if any, 0 otherwise)	Follow-up (Y/N)	Time of evaluation (for example T0=1 month / T1=1 year)	Outcome results description	Secondary analysis	Notes
1	Comparison of Manual Therapy and Exercise Therapy in Osteoarthritis of the Hip: A Randomized Clinical Trial	A single-blind Randomized Clinical Trial	HUGO L. HOEKSMA, JOOST DEKKER, H. KAREL RONDAY, ANNET HEERING, NICO VAN DER LUBBE, CEES VEL, FERDINAND C. BREEDVELD, AND CORNELIA H. M. VAN DEN ENDE	2004	Arthritis & Rheumatism	Total: 109 76 F, 33 M Mean age: 72 years	Hip osteoarthritis Duration of complaints: 1 month to 10 years	MANUAL THERAPY GROUP (MT) 3 manual therapists performed the treatment. Each session started with stretching techniques of identified shortened muscles surrounding the hip joint. Second, traction of the hip joint was performed, followed by traction manipulation in each limited position (a high velocity thrust technique). All manipulations were repeated during each session until the manual therapis…	EXERCISE THERAPY GROUP (ET) 3 physical therapists performed the treatment. The exercise program was tailored to the individual patient’s needs by the therapist. Each session included: -Exercises for muscle functions, including endurance (trained by walking on a treadmill or cycling on a home trainer), strength (with the use of weight or strengthening equipment), and coordination (trained through …	0	0	The primary outcome was general perceived improvement after treatment (success rate) and it was assessed using a 6-point Likert scale ranging from “much worse” to “complete recovery.”	Quality of life was assessed using the Short Form 36 (SF-36). Hip function was evaluated using the Harris Hip Score (HHS) and by a walking test. Pain (at rest and during walking), main complaint and starting stiffness were evaluated using a visual analog scale (VAS). Range of hip joint motion was recorded with a long-legged goniometer according to a standardized procedure.	Y	T0=baseline T1=5 weeks T2=17 weeks T3=29 weeks	Success rate At 5 weeks: MT: 81% VS ET: 50% (OR 1.92, 95% CI 1.30, 2.60) Quality of life SF-36 (bodily pain, physical function, role physical function): no differences in effects were found on the subscales, except for a beneficial effect of ET on the subscale role physical functioning at 5 weeks. MT: 23.2 +/- 30 VS ET: 32.2 +/- 24, MD -11.3, CI -21.5, -1.1, effect size 0.4 Hip function -Harris H…	Data of this trial were used for a secondary analysis to investigate whether manual therapy had particular benefit in subgroups of patients defined on the basis of hip function, range of joint motion, pain and radiological deterioration. The outcomes for hip function (Harris hip score), range of joint motion (ROM) and pain (VAS) were compared for specific subgroups. These subgroups were assigned …	Hip OA was defined according to the clinical criteria of the American College of Rheumatology. An exclusion criteria was symptoms in both hips. General improvement experienced by the patient was assessed only at the 5-week follow-up visit. Analyses were performed according to the intention-to-treat principle. After 5 weeks, 6 patients were lost to follow-up. After 17 weeks, another 9 patients. At…
2	Comparison of Joint Mobilization and Movement Pattern Training for Patients With Hip-Related Groin Pain: A Pilot Randomized Clinical Trial	A pilot randomized clinical trial	Marcie Harris-Hayes, PT, DPT, MSCI,*, Patricia Zorn, DPT, MAppSCi(MT), FAAOMPT, Karen Steger-May, MA, Megan M. Burgess, PT, DPT, OCS, Rebecca D. DeMargel, PT, DPT, Suzanne Kuebler, PT, MPT, John Clohisy, MD, Simon Haroutounian, PhD, MSc	2023	Physical Therapy & Rehabilitation Journal	Total: 29 23 F, 6 M Mean age: 30 years	Hip-related groin pain (HRGP) Pain duration: 3 months to 10 years	JOINT MOBILIZATION GROUP (JtMob) Focus of the treatment was on reducing hip joint pain using joint mobilization techniques provided by 2 trained physical therapists and an exercise home program (HEP). The treatment included 10 individualized supervised visits (30–60 minutes each) over 12 weeks. Joint mobilization techniques were prioritized based on patient-specific tasks and the motion used duri…	MOVEMENT PATTERN TRAINING GROUP (MoveTrain) Focus of the treatment was on task-specific training to improve lower extremity movement patterns during patient-specific tasks. The treatment included 10 individualized supervised visits (30–60 minutes each) over 12 weeks. Exercises included repeated practice of the identified tasks using optimized movement patterns. Based on the patient’s performance,…	0	0	To determine feasibility of future larger RCT, patient recruitment, patient retention, adherence to treatment session attendance, HEP performance and treatment fidelity were assessed. Recruitment rate was defined as the number of patients determined to be eligible and agreed to participate. Retention rate was defined as the percentage of those enrolled at baseline who completed testing after trea…	The primary effectiveness outcomes were the HOOS ADL and symptoms subscales. The other HOOS subscales and the International Hip Outcome Tool–33 questions (iHOT-33) were used as secondary effectiveness outcome measures. Two-dimensional kinematic variables in the frontal plane were assessed, including hip adduction, pelvic drop/hike, and trunk lean, using a digital camera to capture 3 trials of a s…	Y	T0=baseline T1=12 weeks	Recruitment rate and retention rate: 33 patients were randomized, and 29 (88%) completed post-treatment assessments. 6/29 completed post-treatment questionnaires but were unable to complete post-treatment laboratory testing due to COVID-19 pandemic restrictions. 4 patients (2 due to the COVID-19 pandemic) did not complete treatment or post-treatment testing. Patient treatment adherence: 28/33 pat…	0	This pilot RCT was developed to assess the feasibility of completing a larger RCT to assess the effects of JtMob and MoveTrain. The COVID-19 pandemic limited patient recruitment, patient retention and treatment session attendance. Nevertheless, enrollment rate prior to the pandemic and overall retention rate suggests that a larger trial may be feasible, barring future pandemics. High treatment fi…
3	Manual or exercise therapy for long-standing adductor-related groin pain: A randomised controlled clinical trial	A single blinded, prospective, randomised controlled clinical trial	A. Weir, J.A.C.G. Jansen, I.G.L. van de Port, H.B.A. Van de Sande, J.L. Tol, F.J.G. Backx	2011	Manual therapy	Total: 54 1 F, 53 M Mean age: 28 years	Long-standing adductor-related groin pain Duration of symptoms: 32 weeks	MULTI-MODAL TREATMENT PROGRAM (MMT) The MMT comprised heat followed by manual therapy and then a return to running program. The adductor muscle group is warmed using paraffin (60°C) packs for 10 min. This is then wrapped in a towel and placed on the proximal insertion of the adductor muscle while the athlete lies semi-prone. The controlateral hand is then used to control the tension in the adduct…	EXERCISE THERAPY (ET) Athletes were instructed from physical therapists to performe ET 3 times a week at home for a minimum of eight weeks. They received instructions on performing the first module on the first visit with the physical therapists. After two weeks they were seen and received instructions on the second home-based module. At six weeks they were seen again and received instructions on…	0	0	Time to return to sport Objective treatment outcome: no pain on palpation of the adductor tendons at the pubic bone insertion and no pain during resisted adduction; no groin pain during or after sporting activities performed at the same level as prior to the injury; return to the same sport at the same level without groin pain. If all 3 measures were achieved the objective outcome was considered …	0	Y	T0=baseline T1= 6 weeks T2= 16 weeks T3= 24 weeks (fot athletes not fully recovered at 16 weeks but still feeling improvement)	Time to return to sports In MMT group 50% (13/26 athletes) returned to full sports participation in 12.8 weeks (SD 6.0). In ET group 55% (12/22 athletes) returned to full sports participation in 17.3 weeks (SD 4.4). This difference was statistically significant (p = 0.043). The difference in percentage of athletes making a full return to sport was not significant (p = 0.78). Objective treatment o…	0	Thirty seven (69%) played soccer, three (6%) played rugby, three (6%) did distance running, three (6%) played field hockey, two (4%) were speed skaters, two (4%) played squash and there were four athletes who played other sports (tennis, basketball, track-and-field and handball). The athletes had received many different treatments prior to their inclusion in the study. Only 7 athletes (13%) had u…
4	Non-operative management of femoroacetabular impingement: A prospective, randomized controlled clinical trial pilot study	A prospective, participant and assessor blinded, randomized controlled clinical trial pilot study	Alexis A. Wright, Eric J. Hegedus, Jeffrey B. Taylor, Steven L. Dischiavi, Allston J. Stubbs	2016	Journal of Science and Medicine in Sport	Total: 15 11 F, 4 M Mean age: 34 years	Femoroacetabular impingement (FAI) Duration of symptoms: 6 months to 1 year	MANUAL THERAPY and SUPERVISED EXERCISE (MTEX) + ADVICE and HOME EXERCISE (Ad+HEP) 12 individualized treatment sessions (twice per week for 6 weeks) of 1 h. At least 1 manual therapy technique (thrust or non-thrust manipulation technique) and 1 exercise technique (muscle strengthening, muscle stretch and neuromuscular motor control exercise) was required at each visit for a minimum of 15 min. To m…	ADVICE and HOME EXERCISE (Ad+HEP) The same as in MTEX: Advice included avoidance of long term sitting, crossing the legs, pivoting, deep squats, and cycling at increased angles of hip flexion. In terms of home exercise, all patients received a “hip handout” at the time of the initial evaluation consisting of six exercises addressing hip strength and flexibility.	0	0	Function (HOS ADL and Sport subscale) Pain (NPRS)	Lower Extremity Functional Scale (LEFS) Single Assessment Numeric Evaluation (SANE) ADL and Sport subscale Global rating of change scale (GRCS) Patient Acceptable Symptom State (PASS) Functional performance tests (deep squat, triple hop, hip flexion, hip strenght, FABER)	Y	T0=baseline T1=7 weeks	No significant between-group differences were observed in primary or secondary outcomes at week 7.	0	Diagnostic criteria for FAI: a finding of ≥2 clinical signs in combination with positive radiographic findings. -Clinical signs considered positive for FAI included: reported hip pain, decreased hip flexion <95°, decreased internal rotation <10°, a positive anterior impingement test result (report of deep, anterior groin pain following combination of flexion, internal rotation, and adduction), or…
5	Exercise and Manual Physiotherapy Arthritis Research Trial (EMPART) for Osteoarthritis of the Hip: A Multicenter Randomized Controlled Trial	A Multicenter assessor-blind randomized controlled trial	Helen P. French, PhD, Tara Cusack, PhD, Aisling Brennan, MSc, Aoife Caffrey, MSc, Rona´n Conroy, DSc, Vanessa Cuddy, BSc, Oliver M. FitzGerald, MD, Clare Gilsenan, MSc, David Kane, PhD, Paul G. O’Connell, MB, Breon White, MSc, Geraldine M. McCarthy, MD	2013	Archives of Physical Medicine and Rehabilitation	Total: 131 84 F, 47 M Mean age: 62 years	Hip osteoarthritis Monolateral (n=100) and bilateral (n=31) Symptoms duration: 35 months Participants with bilateral hip OA received clinic-based treatment for the more symptomatic hip only, but were provided with an HEP for both hips.	EXERCISE THERAPY (ET) Participants attended 6 to 8 individual 30-minute physiotherapy sessions over 8 weeks, which included flexibility and strengthening exercises. The protocol provided guidance on exercise prescription and progression, but could be tailored to individual patient physical assessment findings. Warm up: Each exercise session included 5 minutes cycling on a static bicycle (or pedal…	EXERCISE THERAPY and MANUAL THERAPY (ET + MT) Participants attended 6 to 8 individual 45-minute physiotherapy sessions over an 8-week period, which included 30 minutes of ET, as previously described, and up to 15 minutes of MT. All treatments start with general mobilization. Top 2 most restricted movements were chosen from the assessment data. Treatment approach was determinated on each session b…	WAITLIST CONTROL GROUP Participants in the control group remained on the physiotherapy waitlist and completed a follow-up assessment with the blinded outcome assessor at 9 weeks, after which they were rerandomized into either the ET or ET + MT group. Participants were asked to avoid all other interventions for the duration of the RCT, apart from routine doctor care and analgesics.	0	Physical Function (WOMAC Physical Function subscale)	Physical Performance (5 times sit-to-stand test and 50-foot walk test) ROM (goniometry and Thomas test) - FABER (measuring tape) Pain severity with activity, at night and at rest (NPRS) Medication usage (Medication Quantification Scale) General health status (SF-36) Psycological well-being (HADS) Patient Global Assessment (PGA) Patient satisfaction (Physiotherapy Outpatient Survey)	Y	T0=baseline T1=9 weeks T2=18 weeks	2 groups analysis (ET and ET + MT): At both the 9- and 18-week time points, there was no significant difference between the ET and ET + MT groups for any outcomes, with the exception of patient satisfaction with outcome, which was higher for the ET + MT group (p=0.02). 3 groups analysis (ET and ET + MT and control): At 9 weeks, there were significant improvements in the treatment groups compared …	0	Hip OA was defined according to the clinical criteria of the American College of Rheumatology. Waiting times for physiotherapy varied from 6 weeks to 6 months across the 4 trial sites (4 academic teaching hospitals in an urban area in Ireland).
6	Manual therapy, exercise therapy, or both, in addition to usual care, for osteoarthritis of the hip or knee: a randomized controlled trial. 1: Clinical effectiveness	A 2 x 2 factorial randomized controlled trial	J.H. Abbott, M.C. Robertson, C. Chapple, D. Pinto, A.A. Wright, S. Leon de la Barra, G.D. Baxter, J.-C. Theis, A.J. Campbell, On behalf of the MOA Trial team	2013	Osteoarthritis and Cartilage	Total: 206 114 F, 92 M Mean age: 66 years	Osteoarthritis of the hip (n=93) or knee (n=113) Monolateral (n=154) and bilateral (n=52) Duration since first diagnosis of OA: 2.7 years	MANUAL PHYSIOTHERAPY + USUAL CARE 9 treatment sessions of approximately 50 min: 7 in the initial 9 weeks of the trial and 2 ‘booster’ sessions at week 16. Mandatory interventions: Long-axis hip distraction - with thrust, Lateral hip distraction - non-thrust, Antero-posterior directed force to the proximal femur - non-thrust, Poster-anterior directed force to the proximal femur - non-thrust, Media…	EXERCISE PHYSIOTHERAPY + USUAL CARE 9 treatment sessions of approximately 50 min: 7 in the initial 9 weeks of the trial and 2 ‘booster’ sessions at week 16. A multi-modal, supervised programme of warm-up/aerobic, muscle strengthening, muscle stretching and neuromuscular control exercises. Mandatory interventions: Aerobic exercise: up to 10 minutes cycle or walk Strengthening: 3 sets of 10 repetit…	EXERCISE AND MANUAL PHYSIOTHERAPY + USUAL CARE This consisted of a combination of both manual therapy and exercise therapy interventions, as described before.	USUAL CARE Routine care offered by GP and other healthcare providers.	Change in the composite Western Ontario and McMaster osteoarthritis index (WOMAC)	Pain (NPRS) Physical performance (timed up and go test, 30-s sit to stand test, 40 m self-paced walk test) Patient global assessment (PGA)	Y	T0=baseline T1=9 weeks T2=6 months T3=1 year T4=2 years	There was a statistically significant difference between WOMAC scores at 1 year for manual therapy VS no manual therapy, in addition to usual care (P = 0.030), but did not reach significance for exercise therapy VS no exercise therapy ( (P = 0.061). In the intention to treat analysis, all intervention groups improved but only usual care plus manual therapy and usual care plus exercise therapy ach…	Data of this trial were used for a secondary analysis to investigate the clinical- and cost-effectiveness at 2-year follow-up of providing individual, supervised exercise physiotherapy and/or manual physiotherapy in addition to usual medical care. The clinical outcomes of all three treatment groups showed clinically significant reductions of >28 WOMAC points from baseline to 2-year follow-up. In …	Hip OA was defined according to the clinical criteria of the American College of Rheumatology. There is no division between hip and knee in the 1-year and 2-year secondary outcomes; therefore only the WOMAC scale will be taken into consideration because it presents this subdivision. A total of 44 (21%) participants had replacement surgery of the index hip or knee during the trial. Joint replaceme…
7	The effect of adding grade B hip mobilization to a muscle strengthening home exercise programme on pain, function, and range of movement in adults with symptomatic earlystage hip osteoarthritis: A pilot study for a randomized controlled trial	A pilot study for a randomized controlled trial	Fiona Blackman, Elaine Atkins	2014	International Musculoskeletal Medicine	Total: 23 18 F, 5 M Mean age: 66 years	Hip osteoarthritis Duration of complaint: 15 months	GRADE B MOBILIZATION GROUP Participants sustained stretches into hip flexion, abduction, extension, and medial rotation each of four repetitions of 60 seconds. Participants returned once a week over the 6-week study period to repeat this treatment. They were asked to carry out the same strengthening exercise programme as the control group, as well as self-stretches of hip flexion, abduction, exte…	HOME EXERCISE GROUP Participants were taught a strengthening home exercise programme at the beginning of week 1, including sit-tostand, mini squats, active hip extension and active hip abduction in standing, and bridging in supine. To assist adherence, participants were given just five exercises, each to be done in three sets of 10 repetitions, four times a week. They were asked to carry out the …	0	0	Pain (VAS) Physical function (LEFS) PROM (goniometer)	0	Y	T0=baseline T1=1 week T2=7 weeks	A statistically significant difference (P < 0.05) was found for the change in pain scores between the home exercise group (mean = −4.45, SD = 8.55) and the grade B mobilization group (mean = −18.20, SD = 16.98); t(19) = 2.378, P = 0.03, large effect size d = 1.02. An even greater statistically significant difference (P < 0.001) was found for the change in hip flexion between the home exercise gro…	0	A physiotherapy assistant had to collect all the outcome measure scores both at week 1 and week 7. The assistant was blinded to the hypotheses and to which group each participant was in. However due to staffing issues, the outcome measure scores had to be collected by the study physiotherapists during the second half of the study. In the home exercise group 1 participant withdrew in week 3 after …
8	Effectiveness of the muscle energy technique on postpartum meralgia paresthetica: A randomized controlled trial	A two-arm parallel randomized controlled trial	Lama Saad El-Din Mahmoud, Mohamed Magdy El Meligie, Radwa Mohammed Yehia	2023	Journal of Back and Musculoskeletal Rehabilitation	Total: 30 30 F Mean age: 35 years	Postpartum meralgia paresthetica	MET GROUP A physiotherapist with 10 years of experience with manual techniques performed a 4-week treatment program (12 treatment sessions, thrice a week, for 30–40 minutes duration). Patients received a combination of conventional physical therapy (described in the control group) in addition to MET in the form of PIR applied in two positions: -In the first position, patients lay on their back wi…	CONTROL GROUP Two physiotherapists with five years of clinical practice performed 4-week treatment program (12 treatment sessions, thrice a week, for 30–40 minutes duration). Patients received a conventional program comprised of 3 physical therapy interventions: 1) Education – a physiotherapist provided the patients with orientation regarding lifestyle modification such as using comfortable and l…	0	0	Femoral nerve distal latency (neuropack device with surface electrodes) Pain (NPRS) Knee ROM during PKB test (manual goniometer) Increasing symptoms during pelvic compression test (yes/no) O’Leary-Sant index	0	Y	T0=baseline T1=4 weeks	There was a significant improvement in both groups for all outcomes with the treatment (p < 0.001). Patients allocated to the MET group had shown additional improvements compared to the controls in pain intensity (MD: −1.66, 95%CI −2.39 to −0.94), LFCN distal latency (MD: −0.66, 95%CI −0.94 to −0.36), and knee ROM in the PKB test (MD: 19.5° , 95%CI 13 to 26.1) with high treatment effects, Cohen’s…	0	The main limitations of this study were that outcomes were only assessed at baseline and immediately after the treatment. An assessment at a midpoint could show whether a reduced number of sessions can provide similar results as the whole program (12 sessions). Also, increasing the sample size and a follow-up assessment are necessary to reveal the retention effect of the intervention.
